# Supplementary material for: Mindfulness-Based Interventions for Undergraduate Nursing Students in a University Setting: A Narrative Review
Source: Healthcare (Basel). 2021 Nov 2;9(11):1493. doi: 10.3390/healthcare9111493 (PMC8621067; doi:10.3390/healthcare9111493)
Supplement: Supplementary file 1 [file healthcare-09-01493-s001.zip]

Archive with 1 entries (1 files):
- healthcare-1442254-supplementary.pdf
